# Supplementary material for: Corticothalamic gating of population auditory thalamocortical transmission in mouse
Source: eLife. 2021 May 24;10:e56645. doi: 10.7554/eLife.56645 (PMC8186908; doi:10.7554/eLife.56645)
Supplement: Figure 1—source code 1. [file elife-56645-fig1-code1.zip]

Archive with 1 entries (1 files):
- Figure 1source code 1.m
