# Supplementary material for: Corticothalamic gating of population auditory thalamocortical transmission in mouse
Source: eLife. 2021 May 24;10:e56645. doi: 10.7554/eLife.56645 (PMC8186908; doi:10.7554/eLife.56645)
Supplement: Figure 2—source code 1. [file elife-56645-fig2-code1.zip › Figure 2source code 1.m]

%This program will be used to load images into 
clear;
n= [];
%period = input('Enter the number of seconds between stimuli: ');
period=10;
%iterations = input('Enter the number of stimulus repetitions: ');
iterations=11;
%frate = input('Enter the frame rate: ');
frate=4;
%period=40;iterations=30;frate=4;
number=28+period*iterations*frate;
number=468;

%filename = input('Enter the name of the image files (before the numbers): ','s');
%number = input('Enter the number of image files to be processed (careful; starts with 0000): ');
%ap = input('Enter the number of the first image to be processed (eg, if the image is 0706180137, enter 137)');
filename = 'Camera 1-'
%number=4819;
ap=1;
w = cell(1,number);

if number > 999;
    for j = ap:(number);
        jj = num2str(j);
        if j <10;
            n = ['000' jj];
        elseif 9 < j && j < 100;
            n = ['00' jj];
        elseif 99 < j && j < 1000;
            n = ['0' jj];
        elseif j > 999;
            n = jj;
        end
        w{j-(ap-1)} = imread([filename n '.tif']);
    end
elseif number < 999 
    if number >99
        for j = ap:(number);
            jj = num2str(j);
            if j <10;
                n = ['00' jj];
            elseif 9 < j && j < 100;
                n = ['0' jj];
            elseif j > 99;
                n = jj;
            end
        w{j-(ap-1)} = imread([filename n '.tif']);
       
        end
    else
        for j = ap:(number);
            jj = num2str(j);
            if j <10;
                n = ['0' jj];
            elseif 9 < j && j < 100;
                n = ['' jj];
            elseif j > 99;
                n = jj;
            end
        w{j-(ap-1)} = imread([filename n '.tif']);
        end
    end
end

for i = 1:length(w)
    x(:,:,i) = w{i};
end
leadtime=5;
%period=20;iterations=5;
%totaltime = input('Enter the number of seconds you want analyzed: ');
%totalframes = totaltime*4; %assumes framerate = 4 fps
[a b totalframes]=size(x);
%leadtime = input('Enter the lead time in seconds:  ');
%period = input('Enter the period of stimulation (in seconds):  ');
chunkedframes = period*frate;
%iterations = input('Enter the number of repeats:  ');
sizeofmatrix=size(x);
xax=(1/frate):(1/frate):totalframes/frate;

% Get rid of early frames
%laterframes=x(:,:,60:520);clear x;x=laterframes;

% Initialize the matrices
smthx = zeros(size(x));
chunkedmatrix = zeros(sizeofmatrix(1), sizeofmatrix(2), chunkedframes);
deltafoverf = zeros(sizeofmatrix(1), sizeofmatrix(2), period);
arrayofpoints = zeros(1,iterations);


% Spatially average x
[a b totalframes]=size(x)
%for zzz=1:totalframes;smthx(:,:,zzz)=smooth2(x(:,:,zzz),2,2);end

%kernel=[1 1 1 1 1;1 3 3 3 1;1 3 5 3 1;1 3 3 3 1; 1 1 1 1 1];
kernel=[1 1 1 1 1 1 1;1 1 1 1 1 1 1;1 1 1 1 1 1 1;1 1 1 3 1 1 1 ;1 1 1 1 1 1 1;1 1 1 1 1 1 1;1 1 1 1 1 1 1];
%kernel=[1 1 1 1 1 1 1;1 1 1 2 1 1 1;1 1 3 3 3 1 1;1 2 3 5 3 2 1 ;1 1 3 3 3 1 1;1 1 1 2 1 1 1;1 1 1 1 1 1 1];
%kernel=[1 1 1;1 3 1;1 1 1];
%kernel=[1 1;1 1];
for zzz=1:totalframes;smthx(:,:,zzz)=conv2(double(x(:,:,zzz)),double(kernel),'same');end
smthx=smthx/30;
%smthx=x;

% subtract common noise

%comapy = 10;
%comapx = 244;
%for xrange=1:4
 %   for yrange=1:4
  %      noise(xrange,yrange,:)=smthx(comapx-2+xrange,comapy-2+yrange,:);
   % end
%end

%mean_noise=(mean(mean(noise)));
%normnoise=mean_noise/mean(mean_noise(1:10));
%for frame=1:totalframes
%    normnoiselowdim(frame)=normnoise(1,1,frame);
%end

% Segment the movie into chunks

for xvalue=1:sizeofmatrix(1)
    for yvalue=1:sizeofmatrix(2)
         peak=smthx(xvalue,yvalue,1);
         y = smthx(xvalue,yvalue,1:totalframes);
            for i = 1:length(y)
                yy(i) = y(i);         
            end
            
           % normyy=double(yy)-double(peak)*normnoiselowdim;
            %smoothyy=normyy;
            
            % filter out quenching using polynomial
            smthyy=moving_average(single(yy),2);
            [b,a] = buttfilt(3, 0.01/(frate/2), 'high');
            smoothyy = filtfilt_filt(b,a,(smthyy))+1000;
           % smoothyy=smthyy;
           % smoothyy=smthyy+1000;
            %regcoeff=polyfit(xax,yy,2);
            %regfunction=polyval(regcoeff,xax);
            %newsignal=single(yy)-1*regfunction+500;
            %smoothyy=moving_average(single(newsignal),10);
            %smoothyy=moving_average(single(yy),4);
            %filteredx(xvalue,yvalue,:)=smoothyy;
            
            % break up each time series into a series of smaller chunks
            for iteration=1:iterations
                chunkedarray(iteration,:)=smoothyy((1+(iteration-1)*chunkedframes):iteration*chunkedframes);
                chunkedarray(iteration,:)=chunkedarray(iteration,:)-mean(chunkedarray(iteration,1:(frate/2)))+1000;
                %chunkedarray(iteration,:)=chunkedarray(iteration,:)-mean(chunkedarray(iteration,20:30))+1000;
            end
            chunkedmatrix(xvalue,yvalue,:)=mean(chunkedarray);
            %if xvalue==26;if yvalue==34;probe=chunkedarray;end;end
            %[www latency]=max(mean(chunkedarray));
            %latencymatrix(xvalue,yvalue)=latency;
     %   for timepoint=1:chunkedframes
      %      for iteration=1:iterations
                %if timepoint==1
                 %   baseline(iteration)=[smoothyy(timepoint+chunkedframes*(iteration-1))];
                %end
                %arrayofpoints(iteration)=[smoothyy(timepoint+chunkedframes*(iteration-1))-baseline(iteration)+500];
                %arrayofpoints(iteration)=[smoothyy(timepoint+chunkedframes*(iteration-1))];
       %     end
            %chunkedmatrix(xvalue,yvalue,timepoint)=mean(arrayofpoints);
        %end

        %filteredx(xvalue,yvalue,:)=newsignal;
    end
    xvalue
end

% Calculate baseline image
beforeframes=chunkedmatrix(:,:,1:(leadtime-2)*frate);
sumbefore=sum(beforeframes,3);
avebefore=(sumbefore./((leadtime-2)*frate)); %averaging 20 frames


% Calculate subsequent images over 18 seconds
for second= 1:10 % correction made here
    afterframes=chunkedmatrix(:,:,((frate*(second-1)+1):(frate*second)));
    sumafter=sum(afterframes,3);
    aveafter=sumafter./frate;
    deltafoverf(:,:,second)=(aveafter-avebefore)./avebefore;
    subplot(4,5,second)
    image(deltafoverf(:,:,second)*100000) % multiplier changed
    end
 
h=figure
Mainresponse=deltafoverf(:,:,7);
imagesc(Mainresponse);
image(Mainresponse*10000000);
    titles=['Mainresponse', filename,];
    title(titles);
    titlesave = [titles,'.tif'];
    saveas(h,titlesave);
    Mainresponse_save='Mainresponse_save.mat';
    save(Mainresponse_save,'Mainresponse');
    imwrite(Mainresponse*10000000,jet,'Mainresponse.tif')
    
s=figure;
Dummymatrix=Mainresponse;
for xaxis=1:260;for yaxis=1:348;if Dummymatrix(xaxis,yaxis)<0.000009;Dummymatrix(xaxis,yaxis)=0;end;end;end
axis off
imagesc(Dummymatrix);
title(titles);
    titlesave = [titles,'.tif'];
    %saveas(h,titlesave);
    Mainresponse_save='Dummymatrix_save.mat';
    save(Mainresponse_save,'Dummymatrix');
    imwrite(Dummymatrix*200000,jet,'Dummymatrix.tif')
      
 
%mask=imread('C:\Users\Owner\Desktop\Mouse3_on_beam_mask.tif');
%mask=imread('C:\Users\Baher Ibrahim\Desktop\Mask.tif');


% create matrix with selected pixel values
%ROIpoints=0;
%for xcounter = 1:sizeofmatrix(1)      
 %   for ycounter = 1:sizeofmatrix(2)
  %      if mask(xcounter,ycounter)==0
   %         ROIpoints=ROIpoints+1;
    %        if ROIpoints==1;
     %           sum(ROIpoints)=Mainresponse(xcounter,ycounter);
      %      else
       %         sum(ROIpoints)=sum(ROIpoints-1)+Mainresponse(xcounter,ycounter);
        %    end
        %end 
    
%end
%end

%AveROIvalue=sum(ROIpoints)/ROIpoints


% for slope
%for second=2:17
%    afterframes=chunkedmatrix(:,:,(4*(second-1)+1:4*second));
%    sumafter(:,:,second-1)=sum(afterframes,3);
%    aveafter(:,:,second-1)=sumafter(:,:,second-1)./4;
   
%    if second==2
%        deltafoverf=(aveafter(:,:,second-1)-avebefore)./avebefore;
%        subplot(4,4,second-1)
%        image(deltafoverf*2000)
%    else
%        deltafoverf=(aveafter(:,:,second-1)-aveafter(:,:,second-2))./aveafter(:,:,second-2);
%        subplot(4,4,second-1)
%       image(deltafoverf*2000)
%    end

%end


    
