# Supplementary material for: Corticothalamic gating of population auditory thalamocortical transmission in mouse
Source: eLife. 2021 May 24;10:e56645. doi: 10.7554/eLife.56645 (PMC8186908; doi:10.7554/eLife.56645)
Supplement: Figure 2—source code 2. [file elife-56645-fig2-code2.zip]

Archive with 1 entries (1 files):
- Figure 2source code 2.m
